# Supplementary material for: The Nuclear Ribosomal Transcription Units of Two Echinostomes and Their Taxonomic Implications for the Family Echinostomatidae
Source: Biology (Basel). 2025 Aug 21;14(8):1101. doi: 10.3390/biology14081101 (PMC12383542; doi:10.3390/biology14081101)
Supplement: Supplementary file 1 [file biology-14-01101-s001.zip]

Archive with 6 entries (6 files):
- Figure S1.pdf
- Figure S2.pdf
- Original Images.zip
- Table S1.pdf
- Table S2.pdf
- Table S3.pdf
